# Supplementary material for: Integrated single-cell and bulk RNA sequencing analysis identifies a neoadjuvant chemotherapy-related gene signature for predicting survival and therapy in breast cancer
Source: BMC Med Genomics. 2023 Nov 23;16:300. doi: 10.1186/s12920-023-01727-0 (PMC10666338; doi:10.1186/s12920-023-01727-0)
Supplement: Supplementary file 2 — Supplementary Material 2 [file 12920_2023_1727_MOESM2_ESM.xlsx]

## Sheet: Sheet3
Clinical Information Statistic
GSE25055			GSE25065			GSE22226
	N=306			N=182			N=124
status:			status:			status:
Alive	242 (79.1%)		Alive	140 (76.9%)		Alive	87 (70.2%)
Dead	64 (20.9%)		Dead	42 (23.1%)		Dead	37 (29.8%)
age:			age:			age:
<=50	166 (54.2%)		<=50	102 (56.0%)		<=50	69 (55.6%)
>50	140 (45.8%)		>50	80 (44.0%)		>50	55 (44.4%)
er_status:			er_status:			er_status:
Neg	129 (42.2%)		Neg	68 (37.4%)		Neg	56 (45.2%)
Pos	172 (56.2%)		Pos	113 (62.1%)		Pos	62 (50.0%)
Unknown	5 (1.63%)		Unknown	1 (0.55%)		Unknown	6 (4.84%)
pr_status:			pr_status:			pgr_status:
Neg	160 (52.3%)		Neg	87 (47.8%)		Neg	68 (54.8%)
Pos	140 (45.8%)		Pos	94 (51.6%)		Pos	48 (38.7%)
Unknown	6 (1.96%)		Unknown	1 (0.55%)		Unknown	8 (6.45%)
her2_status:			her2_status:			her2_status:
Neg	288 (94.1%)		Neg	178 (97.8%)		Neg	69 (55.6%)
Pos	3 (0.98%)		Pos	2 (1.10%)		Pos	38 (30.6%)
Unknown	15 (4.90%)		Unknown	2 (1.10%)		Unknown	17 (13.7%)
ajcc_stage:			ajcc_stage:
I/II	169 (55.2%)		I/II	100 (54.9%)
III/IV	137 (44.8%)		III/IV	82 (45.1%)
esr1_status:			esr1_status:
Neg	134 (43.8%)		Neg	75 (41.2%)
Pos	172 (56.2%)		Pos	107 (58.8%)
erbb2_status:			erbb2_status:
Neg	294 (96.1%)		Neg	165 (90.7%)
Pos	12 (3.92%)		Pos	17 (9.34%)
pam50_class:			pam50_class:			pam50_class:
LumA	98 (32.0%)		LumA	55 (30.2%)		LumA	31 (25.0%)
LumB	43 (14.1%)		LumB	32 (17.6%)		LumB	24 (19.4%)
Basal	120 (39.2%)		Basal	63 (34.6%)		Basal	42 (33.9%)
Her2	20 (6.54%)		Her2	16 (8.79%)		Her2	20 (16.1%)
Normal	25 (8.17%)		Normal	16 (8.79%)		Normal	7 (5.65%)
grade:			grade:			grade:
1/2	135 (44.1%)		1/2	66 (36.3%)		1/2	57 (46.0%)
3/4	149 (48.7%)		3/4	103 (56.6%)		3/4	66 (53.2%)
Unknown	22 (7.19%)		Unknown	13 (7.14%)		Unknown	1 (0.81%)
