# Supplementary material for: Integrated single-cell and bulk RNA sequencing analysis identifies a neoadjuvant chemotherapy-related gene signature for predicting survival and therapy in breast cancer
Source: BMC Med Genomics. 2023 Nov 23;16:300. doi: 10.1186/s12920-023-01727-0 (PMC10666338; doi:10.1186/s12920-023-01727-0)
Supplement: Supplementary file 3 — Supplementary Material 3 [file 12920_2023_1727_MOESM3_ESM.csv]

Intersection gene
gene	log2FC	pvalue	adjusted_pvalue
DEK	-0.813616625	8.80E-12	2.23E-08
NFIB	-1.416354576	1.16E-11	2.45E-08
MLPH	1.592781728	5.60E-11	7.08E-08
ILF2	-0.738214631	6.48E-11	7.45E-08
TBC1D9	1.372676403	1.15E-10	1.19E-07
CDKN2A	-0.786207116	1.54E-10	1.39E-07
RHOB	1.007132083	2.31E-10	1.83E-07
ESR1	0.880941736	2.78E-10	1.95E-07
USP1	-0.651834241	4.03E-10	2.55E-07
WWTR1	-0.94915466	6.88E-10	3.95E-07
GATA3	1.784703655	1.02E-09	5.61E-07
FOXA1	1.483391972	2.81E-09	1.23E-06
NAT1	1.841772607	6.65E-09	2.16E-06
TPBG	0.839901673	7.94E-09	2.39E-06
LMO4	-0.905429458	8.59E-09	2.41E-06
TFF3	2.014647169	1.12E-08	2.94E-06
CCND1	1.192446053	1.22E-08	3.08E-06
TPX2	-0.833302264	1.32E-08	3.27E-06
ENO1	-0.6211688	1.42E-08	3.39E-06
TGFB3	0.622416343	1.45E-08	3.39E-06
SLC43A3	-0.659171744	1.83E-08	4.06E-06
NOTCH1	-0.656420755	2.87E-08	5.35E-06
BTG3	-0.628143633	2.88E-08	5.35E-06
ANP32E	-1.001869239	3.17E-08	5.54E-06
PERP	-0.887328642	3.44E-08	5.71E-06
NASP	-0.648117702	4.68E-08	7.12E-06
GALNT6	1.041048648	4.96E-08	7.15E-06
XBP1	1.089867226	5.25E-08	7.29E-06
CDC20	-1.060610407	5.47E-08	7.52E-06
CKS1B	-0.639857893	7.99E-08	1.00E-05
TM4SF1	-1.144958149	9.50E-08	1.16E-05
MCCC2	0.790145406	1.05E-07	1.27E-05
PTPRK	-0.773084067	1.18E-07	1.40E-05
MFGE8	-1.036013142	1.45E-07	1.66E-05
CDCA8	-1.326117023	1.64E-07	1.79E-05
CRIP1	1.606436723	2.02E-07	2.08E-05
ERBB4	0.69309445	2.37E-07	2.40E-05
SCCPDH	0.853338054	2.41E-07	2.42E-05
WWP1	0.773830434	2.47E-07	2.44E-05
PHGDH	-0.833847562	2.70E-07	2.57E-05
INPP4B	0.972784324	3.14E-07	2.83E-05
SLC39A6	1.219098253	4.35E-07	3.72E-05
KRT18	0.837602289	4.67E-07	3.93E-05
UBE2E3	-0.7985974	4.93E-07	4.07E-05
BCAM	0.720614649	5.29E-07	4.23E-05
MAGED2	0.739679865	5.63E-07	4.40E-05
PRC1	-0.824107907	5.82E-07	4.46E-05
IL6ST	0.876860203	5.94E-07	4.52E-05
CYB5A	0.732053895	7.03E-07	4.97E-05
ADIRF	1.758536886	7.91E-07	5.39E-05
RASGRP3	-1.052073911	9.17E-07	6.04E-05
EZH2	-0.916842202	1.04E-06	6.55E-05
HDAC2	-0.616976483	1.05E-06	6.55E-05
TYMS	-0.64511681	1.23E-06	7.37E-05
CCNA2	-0.638388628	1.34E-06	7.77E-05
CENPN	-0.95149906	1.56E-06	8.66E-05
PTK7	-0.68542907	1.89E-06	0.00010046
PSIP1	-0.603016929	2.10E-06	0.000109212
CIRBP	0.602710921	2.49E-06	0.000124457
CDCA3	-1.018590225	2.63E-06	0.000128765
TUBB6	-0.676304815	2.83E-06	0.000134912
SMCO4	-0.650777987	3.81E-06	0.000172608
IGFBP4	1.108715881	4.00E-06	0.000177521
KPNA2	-0.595172465	4.77E-06	0.000202927
TSPAN13	0.685749162	5.19E-06	0.000214604
PLEKHF2	0.656810865	5.30E-06	0.000217016
COX6C	0.660480875	5.74E-06	0.000226956
ITGA6	-0.91886304	6.64E-06	0.00025913
RAD51AP1	-0.824784455	7.24E-06	0.000277538
CPE	1.067843539	8.06E-06	0.000301664
CCNB2	-0.686870557	8.33E-06	0.000307879
PLK1	-0.666678595	8.77E-06	0.000318265
KIFC1	-0.898746381	8.78E-06	0.000318265
GBP1	-1.033208776	8.95E-06	0.000323313
LDHB	-0.923515467	9.22E-06	0.000331111
EVL	0.764182422	9.60E-06	0.000341995
AURKB	-0.731387907	9.80E-06	0.00034715
LBR	-0.714254787	1.09E-05	0.000374097
FBP1	0.725751917	1.11E-05	0.000379405
GSTP1	-0.747933222	1.13E-05	0.000383984
NFATC4	0.612024752	1.19E-05	0.000398885
ITPR1	0.85878564	1.19E-05	0.000398885
RRM2	-0.705731984	1.21E-05	0.000405142
PRKX	-0.696759301	1.27E-05	0.000417426
HSPB1	0.913723503	1.35E-05	0.000439375
ASS1	-0.815726177	1.49E-05	0.000475442
AKR7A3	0.688295912	1.51E-05	0.000481219
HMGB2	-0.623857429	1.59E-05	0.000499505
SPDEF	0.717543969	1.72E-05	0.000532786
GGH	-0.77048503	1.74E-05	0.000533207
FOXM1	-0.969909171	1.75E-05	0.000534513
STC2	0.967635991	2.00E-05	0.000593685
MALL	-0.907499065	2.02E-05	0.000599482
CST3	0.75321379	2.10E-05	0.000619229
TAP1	-0.689253844	2.22E-05	0.000644072
MDK	-0.825144523	2.36E-05	0.000671945
DLGAP5	-0.67905087	2.44E-05	0.00068502
TOP2A	-0.814701831	2.69E-05	0.000740204
PRSS23	1.025233319	2.84E-05	0.000772894
PLAGL1	-0.638682318	3.29E-05	0.000860566
NUSAP1	-0.633931003	3.54E-05	0.000905503
CENPE	-0.921370276	3.60E-05	0.000911145
AR	0.656062165	3.95E-05	0.000976303
S100A14	0.629617078	3.95E-05	0.000976303
CDK1	-0.600125903	4.22E-05	0.001028737
IGFBP6	0.671985949	4.31E-05	0.001043068
NME3	0.701986149	4.66E-05	0.001111992
DDIT4	-0.650986699	4.67E-05	0.001111992
MAD2L1	-0.68505186	4.80E-05	0.001135237
GAMT	1.15515067	5.31E-05	0.00123406
S100A1	-0.948481017	5.41E-05	0.001249616
FABP5	-0.895617691	5.85E-05	0.001316953
PLAT	0.958658304	5.93E-05	0.001324076
FSCN1	-0.816152267	5.99E-05	0.001329618
NCAPG	-0.672552124	6.10E-05	0.001348666
ITM2C	-1.084325424	6.66E-05	0.001446901
QDPR	0.671473814	6.85E-05	0.001473971
RAB31	0.587871498	6.97E-05	0.001485788
RNF144A	-0.918539946	7.36E-05	0.001550872
TP53TG1	0.58841581	8.23E-05	0.001687097
SERPINH1	-1.310466975	9.32E-05	0.001877418
LSR	-0.705169935	9.39E-05	0.001882214
AFF3	0.808600441	9.62E-05	0.001921551
CXCL10	-0.916142812	0.00010182	0.002014885
ECM1	0.663678588	0.000105573	0.002067312
FAT1	-0.721386799	0.000109031	0.002108104
PLOD2	-0.62277489	0.000119756	0.002256795
TIMP3	0.681019258	0.000128924	0.002372998
CKS2	-0.644539164	0.000134738	0.002445106
SERPINE2	-0.716298369	0.000159176	0.002776244
OGFRL1	-0.59216248	0.000164464	0.002848824
GSTM3	0.840271665	0.000176021	0.003011886
CPA3	0.854977045	0.000184918	0.003130235
UBE2S	-0.683864667	0.000193466	0.00324454
MYC	-0.7515683	0.000210314	0.003435947
HOXB2	0.938147835	0.000237745	0.003748485
CBR1	-0.845357361	0.000251045	0.003878561
CCL2	-1.066597984	0.000262073	0.003992665
VAV3	0.747178253	0.000275937	0.004173712
CPB1	1.36492099	0.000290417	0.004337019
KIF23	-0.794125613	0.000310999	0.004566681
GJA1	1.047961867	0.00032099	0.00466543
MFAP2	-0.871609155	0.000346487	0.004967489
ASPM	-0.809062784	0.000353783	0.005060621
BACE2	-0.72205395	0.000373381	0.005269427
SLC7A2	0.838076616	0.000377137	0.00530189
COX7A1	0.881804906	0.000441335	0.005930589
CD24	-0.789829148	0.000451527	0.005991138
SOAT1	-0.589506866	0.000487785	0.006281101
DUSP2	-0.794496385	0.000502272	0.006428371
NUDT1	-0.874954282	0.000513359	0.006491462
XIST	0.618964902	0.000533658	0.006668086
RPL39L	-0.883715613	0.000592828	0.007235823
RGS1	-0.632470873	0.000647481	0.007767931
CXCL14	1.102482619	0.000669166	0.007964965
NES	-0.761385504	0.000708747	0.008298241
CRAT	0.648900801	0.000719464	0.00840815
ARMT1	0.72486428	0.000739753	0.00853483
NDRG1	-0.692987961	0.000767125	0.008777076
TMEM45A	-0.601621846	0.000807137	0.009135705
RBP1	-0.632881193	0.000854916	0.009566734
CCL4	-0.632526128	0.001068066	0.011286897
POLD4	0.708773903	0.001120115	0.011667097
CRABP1	-1.014270008	0.001370511	0.013678069
IFI44L	-1.094282917	0.001649179	0.015620876
IGFBP2	0.802213032	0.001886655	0.017150795
SPP1	-0.724067632	0.002107766	0.01847034
AEBP1	0.654942583	0.002178254	0.01890461
MRPL4	-0.62612148	0.002217449	0.019132949
TACC3	-0.714193332	0.002237027	0.019243001
COL10A1	0.752026995	0.002300552	0.01969119
CENPM	-0.591681678	0.002353209	0.020010982
PDGFRB	0.708840986	0.002602542	0.02169762
CFD	0.832484724	0.002604744	0.02169762
RGCC	-0.599174128	0.00268487	0.022140751
KIT	-0.698970169	0.002785912	0.022727649
PLS3	-0.694360052	0.002893375	0.023393051
BCL2A1	-0.709670986	0.003281742	0.025648067
KRT7	-0.773798403	0.003289421	0.025675761
ASPN	0.930832416	0.003409788	0.026322813
ISG20	-0.606128987	0.003820495	0.02873894
C1orf21	0.641261737	0.003850264	0.028842769
TBX3	0.851465466	0.004057477	0.029968217
FAP	0.66131677	0.004121033	0.030281888
LOXL1	0.831662976	0.004443019	0.032021339
PCOLCE	0.600338034	0.00492783	0.034541245
UPP1	-0.639498089	0.005982088	0.040086648
DCN	0.625589311	0.006044367	0.040298431
COMP	0.998233058	0.006357491	0.041848245
FCGRT	0.589487654	0.007939119	0.04918675
